# Supplementary material for: Early Diagnosis and Follow-Up of a Novel Homozygous Mutation in SOST Gene in a Child with Recurrent Facial Palsy: A Case Report and Review of the Literature
Source: Int J Mol Sci. 2025 Aug 22;26(17):8175. doi: 10.3390/ijms26178175 (PMC12427825; doi:10.3390/ijms26178175)
Supplement: Supplementary file 1 [file ijms-26-08175-s001.zip]

Archive with 2 entries (2 files):
- Supplementary Table S1_Clinical and Molecular data.xlsx
- Supplementary Table S2_SOST Mutation ClinVar.xlsx
