# Supplementary material for: Early Diagnosis and Follow-Up of a Novel Homozygous Mutation in SOST Gene in a Child with Recurrent Facial Palsy: A Case Report and Review of the Literature
Source: Int J Mol Sci. 2025 Aug 22;26(17):8175. doi: 10.3390/ijms26178175 (PMC12427825; doi:10.3390/ijms26178175)
Supplement: Supplementary file 1 [file ijms-26-08175-s001.zip › Supplementary Table S1_Clinical and Molecular data.xlsx]

## Sheet: Foglio1
Transcript	Gene(s)	Coding	Protein change	Zygosity	Variant type	Molecular consequence	Germline classification	Condition(s)	Phenotype
NM_025237.2(SOST)	SOST	c.71delA	Gln24ArgfsTer33	Homozygous	SNV	frameshift variant	Pathogenic	Sclerosteosis	· no dysmorphic features, only mild phenotypic variants · no digital anomalies, only minimal nail dysplasia (no syndactyly) · proportionate growth parameters (at the upper normal range) · no developmental delay · No biochemical analyses anomalies · ABR, VEP, ECG, ultrasound negative · recurrent facial nerve palsies episodes · cMAP absent at teh right facial nerve · CT and MRI: progressive hyperos…
