# Supplementary material for: Early Diagnosis and Follow-Up of a Novel Homozygous Mutation in SOST Gene in a Child with Recurrent Facial Palsy: A Case Report and Review of the Literature
Source: Int J Mol Sci. 2025 Aug 22;26(17):8175. doi: 10.3390/ijms26178175 (PMC12427825; doi:10.3390/ijms26178175)
Supplement: Supplementary file 1 [file ijms-26-08175-s001.zip › Supplementary Table S2_SOST Mutation ClinVar.xlsx]

## Sheet: Foglio1
Name	Gene(s)	Protein change	Condition(s)	Variant type	Molecular consequence	Germline classification
NM_025237.3(SOST):c.*1529T>C	SOST		Sclerosteosis 1	SNV	3 prime UTR variant	VoUS
NM_025237.3(SOST):c.*1498G>A	SOST		Sclerosteosis 1	SNV	3 prime UTR variant	VoUS
NM_025237.3(SOST):c.*1425T>G	SOST		Primary bone dysplasia with increased bone density	SNV	3 prime UTR variant	VoUS
NM_025237.3(SOST):c.*1402T>G	SOST		Sclerosteosis 1	SNV	3 prime UTR variant	VoUS
NM_025237.3(SOST):c.*1363C>T	SOST		Sclerosteosis 1	SNV	3 prime UTR variant	VoUS
NM_025237.3(SOST):c.*1267C>G	SOST		Sclerosteosis 1	SNV	3 prime UTR variant	VoUS
NM_025237.3(SOST):c.*1176A>G	SOST		Sclerosteosis 1	SNV	3 prime UTR variant	VoUS
NM_025237.3(SOST):c.*1063C>T	SOST		Sclerosteosis 1	SNV	3 prime UTR variant	VoUS
NM_025237.3(SOST):c.*902T>C	SOST		Sclerosteosis 1	SNV	3 prime UTR variant	VoUS
NM_025237.3(SOST):c.*883A>T	SOST		Sclerosteosis 1	SNV	3 prime UTR variant	VoUS
NM_025237.3(SOST):c.*689T>C	SOST		Sclerosteosis 1	SNV	3 prime UTR variant	VoUS
NM_025237.3(SOST):c.*666T>C	SOST		Sclerosteosis 1	SNV	3 prime UTR variant	VoUS
NM_025237.3(SOST):c.*569G>T	SOST		Sclerosteosis 1	SNV	3 prime UTR variant	VoUS
NM_025237.3(SOST):c.*314C>G	SOST		Sclerosteosis 1	SNV	3 prime UTR variant	VoUS
NM_025237.3(SOST):c.*219T>C	SOST		Sclerosteosis 1	SNV	3 prime UTR variant	VoUS
NM_025237.3(SOST):c.*203G>A	SOST		Sclerosteosis 1	SNV	3 prime UTR variant	VoUS
NM_025237.3(SOST):c.*140A>G	SOST		Sclerosteosis 1	SNV	3 prime UTR variant	VoUS
NM_025237.3(SOST):c.595G>T (p.Ala199Ser)	SOST	A199S	Inborn genetic diseases	SNV	missense variant	VoUS
NM_025237.3(SOST):c.578G>C (p.Arg193Pro)	SOST	R193P	not provided	SNV	missense variant	VoUS
NM_025237.3(SOST):c.565C>T (p.Pro189Ser)	SOST	P189S	Inborn genetic diseases	SNV	missense variant	VoUS
NM_025237.3(SOST):c.562C>T (p.Arg188Trp)	SOST	R188W	Inborn genetic diseases	SNV	missense variant	VoUS
NM_025237.3(SOST):c.533A>G (p.Glu178Gly)	SOST	E178G	Sclerosteosis 1	SNV	missense variant	VoUS
NM_025237.3(SOST):c.499T>C (p.Cys167Arg)	SOST	C167R	Sclerosteosis 1	SNV	missense variant	not provided
NM_025237.3(SOST):c.479G>C (p.Arg160Pro)	SOST	R160P	Inborn genetic diseases	SNV	missense variant	VoUS
NM_025237.3(SOST):c.475G>T (p.Val159Leu)	SOST	V159L	Inborn genetic diseases	SNV	missense variant	VoUS
NM_025237.3(SOST):c.474G>T (p.Lys158Asn)	SOST	K158N	Inborn genetic diseases	SNV	missense variant	VoUS
NM_025237.3(SOST):c.461C>T (p.Pro154Leu)	SOST	P154L	Sclerosteosis 1	SNV	missense variant	VoUS
NM_025237.3(SOST):c.448G>A (p.Gly150Ser)	SOST	G150S	Sclerosteosis 1	SNV	missense variant	VoUS
NM_025237.3(SOST):c.444_445delinsAA (p.Cys148_Pro149delinsTer)	SOST		Sclerosteosis 1	Indel	nonsense	not provided
NM_025237.3(SOST):c.439C>G (p.Leu147Val)	SOST	L147V	not specified	SNV	missense variant	VoUS
NM_025237.3(SOST):c.435_436delinsTT (p.Gln145His)	SOST	Q145H	not provided	Indel	missense variant	VoUS
NM_025237.3(SOST):c.429C>T (p.Arg143=)	SOST		not provided	SNV	synonymous variant	VoUS
NM_025237.3(SOST):c.376C>T (p.Arg126Ter)	SOST	R126*	Sclerosteosis 1	SNV	nonsense	Pathogenic
NM_025237.3(SOST):c.372G>A (p.Trp124Ter)	SOST	W124*	Sclerosteosis 1	SNV	nonsense	Pathogenic
NM_025237.3(SOST):c.371G>A (p.Trp124Ter)	SOST	W124*	Sclerosteosis 1	SNV	nonsense	not provided
NM_025237.3(SOST):c.364G>A (p.Gly122Ser)	SOST	G122S	Inborn genetic diseases	SNV	missense variant	VoUS
NM_025237.3(SOST):c.350A>G (p.Asn117Ser)	SOST	N117S	Inborn genetic diseases|SOST-related disorder	SNV	missense variant	VoUS
NM_025237.3(SOST):c.346C>T (p.Pro116Ser)	SOST	P116S	Inborn genetic diseases	SNV	missense variant	VoUS
NM_025237.3(SOST):c.328G>A (p.Gly110Ser)	SOST	G110S	Sclerosteosis 1	SNV	missense variant	VoUS
NM_025237.3(SOST):c.327C>A (p.Cys109Ter)	SOST	C109*	Sclerosteosis 1	SNV	nonsense	Likely pathogenic
NM_025237.3(SOST):c.319G>T (p.Gly107Cys)	SOST	G107C	not provided	SNV	missense variant	VoUS
NM_025237.3(SOST):c.303C>T (p.Thr101=)	SOST		Sclerosteosis 1|not provided	SNV	synonymous variant	Conflicting classifications of pathogenicity
NM_025237.3(SOST):c.296dup (p.Val100fs)	SOST	V100fs	Sclerosteosis 1	Duplication	frameshift variant	not provided
NM_025237.3(SOST):c.295C>G (p.Pro99Ala)	SOST	P99A	Inborn genetic diseases	SNV	missense variant	VoUS
NM_025237.3(SOST):c.289G>T (p.Ala97Ser)	SOST	A97S	Sclerosteosis 1|Craniodiaphyseal dysplasia, autosomal dominant	SNV	missense variant	VoUS
NM_025237.3(SOST):c.221-67A>C	SOST			SNV	intron variant	no classification for the single variant
NM_025237.3(SOST):c.220+3A>T	SOST		Sclerosteosis 1	SNV	intron variant	not provided
NM_025237.3(SOST):c.[220+3A>T;221-67A>C]	SOST		Sclerosteosis 1	Haplotype	intron variant	Pathogenic
NM_025237.3(SOST):c.220+1G>C	SOST		Sclerosteosis 1	SNV	splice donor variant	not provided
NM_025237.3(SOST):c.215C>A (p.Thr72Asn)	SOST	T72N	Inborn genetic diseases	SNV	missense variant	VoUS
NM_025237.3(SOST):c.191G>A (p.Arg64Gln)	SOST	R64Q	not provided	SNV	missense variant	VoUS
NM_025237.3(SOST):c.190C>T (p.Arg64Trp)	SOST	R64W	Inborn genetic diseases	SNV	missense variant	VoUS
NM_025237.3(SOST):c.184G>A (p.Gly62Arg)	SOST	G62R	Inborn genetic diseases|not provided	SNV	missense variant	VoUS
NM_025237.3(SOST):c.177G>A (p.Ala59=)	SOST		Sclerosteosis 1|not provided	SNV	synonymous variant	Conflicting classifications of pathogenicity
NM_025237.3(SOST):c.153G>A (p.Glu51=)	SOST		Sclerosteosis 1|not provided	SNV	synonymous variant	Conflicting classifications of pathogenicity
NM_025237.3(SOST):c.149T>G (p.Leu50Arg)	SOST	L50R	Inborn genetic diseases	SNV	missense variant	VoUS
NM_025237.3(SOST):c.147G>A (p.Glu49=)	SOST		Primary bone dysplasia with increased bone density|not provided	SNV	synonymous variant	Conflicting classifications of pathogenicity
NM_025237.3(SOST):c.143C>T (p.Pro48Leu)	SOST	P48L	Sclerosteosis 1	SNV	missense variant	VoUS
NM_025237.3(SOST):c.121G>A (p.Gly41Arg)	SOST	G41R	Inborn genetic diseases	SNV	missense variant	VoUS
NM_025237.3(SOST):c.115G>A (p.Glu39Lys)	SOST	E39K	Inborn genetic diseases	SNV	missense variant	VoUS
NM_025237.3(SOST):c.114C>T (p.Pro38=)	SOST		Sclerosteosis 1	SNV	synonymous variant	VoUS
NM_025237.3(SOST):c.87dup (p.Lys30fs)	SOST	K30fs	Sclerosteosis 1	Duplication	frameshift variant	Pathogenic
NM_025237.3(SOST):c.79C>T (p.Gln27Ter)	SOST	Q27*	Sclerosteosis 1	SNV	nonsense	not provided
NM_025237.3(SOST):c.74G>A (p.Gly25Glu)	SOST	G25E	Inborn genetic diseases	SNV	missense variant	VoUS
NM_025237.3(SOST):c.71A>T (p.Gln24Leu)	SOST	Q24L	Inborn genetic diseases	SNV	missense variant	VoUS
NM_025237.3(SOST):c.70C>T (p.Gln24Ter)	SOST	Q24*	not provided	SNV	nonsense	Pathogenic
NM_025237.3(SOST):c.69C>T (p.Gly23=)	SOST		Sclerosteosis 1	SNV	synonymous variant	not provided
NM_025237.3(SOST):c.61G>T (p.Val21Leu)	SOST	V21L	Craniodiaphyseal dysplasia, autosomal dominant	SNV	missense variant	Pathogenic
NM_025237.3(SOST):c.61G>A (p.Val21Met)	SOST	V21M	SOST-related disorder	SNV	missense variant	Likely pathogenic
NM_025237.3(SOST):c.59T>G (p.Val20Gly)	SOST	V20G	Inborn genetic diseases	SNV	missense variant	VoUS
NM_025237.3(SOST):c.59T>C (p.Val20Ala)	SOST	V20A	Inborn genetic diseases	SNV	missense variant	VoUS
NM_025237.3(SOST):c.37C>G (p.Leu13Val)	SOST	L13V	Inborn genetic diseases	SNV	missense variant	VoUS
NM_025237.3(SOST):c.25C>T (p.Leu9Phe)	SOST	L9F	Inborn genetic diseases	SNV	missense variant	VoUS
NM_025237.3(SOST):c.17C>T (p.Ala6Val)	SOST	A6V	Inborn genetic diseases	SNV	missense variant	VoUS
